# Supplementary material for: Magnitude of telemedicine utilization and associated factors among health professionals working at selected public hospitals in Southern Ethiopia
Source: PLoS One. 2025 Jan 3;20(1):e0311956. doi: 10.1371/journal.pone.0311956 (PMC11698327; doi:10.1371/journal.pone.0311956)
Supplement: S1 Raw data — (ZIP) [file pone.0311956.s002.zip]

Archive with 1 entries (1 files):
- Additional file_2 Raw Data.sav
